# Supplementary material for: Public Engagement with Climate Change and Health: A Global Literature Review
Source: Ecohealth. 2025 Oct 20;23(1):58–70. doi: 10.1007/s10393-025-01756-4 (PMC12932267; doi:10.1007/s10393-025-01756-4)
Supplement: Supplementary file 1 — Supplementary file1 (XLSX 84 kb) [file 10393_2025_1756_MOESM1_ESM.xlsx]

## Sheet: Search Strategy
This study is part of a comprehensive review that examines the perceptions and knowledge of the public, health professionals, and policymakers regarding the impacts of climate change on human health. It also evaluates the effectiveness of climate and health communication strategies and explores methods to engage these audiences on the issue. Consequently, we employed a broad range of keywords in …
In Google Scholar, we utilized the following keywords: "Climate change," “Climatic change,” "Health," "Public health," "Health professionals," "Perceptions," "Attitudes," and "Opinions." For other databases, we used the search terms: "Climate Change" AND "Health" AND "Perception" OR "Understanding" OR "Awareness." Due to the high volume of results generated by these keywords, we sorted the result…
To ensure we included relevant non-English studies, we searched the databases SciELO, CnKi, Korean Citation Index, J-Stage, Erudit, CyberLeninka, Cairn.info, and Google Scholar’s non-English language search capabilities. For the non-English Google Scholar search, we used the keywords: "climate change," “public health,” "health professionals," and "public attitudes." Only studies that met the incl…

## Sheet: Articles included 
Author (s)	City/State/Region	Country	Language	Sample size
Adebayo et al. 2020	Washington, DC, Largo, Maryland, and Maryville, Illinois	United States	English	Pregnant women (n = 151)
Ajuang et al., 2016	Kisumu County	Kenya	English	General public (n = 384)
Akerlof & Maibach, 2015	Maryland	United States	English	General public (n = 2,035)
Akerlof et al. 2010		United States, Canada and Malta	English	General public United States (n = 2,164), Canada (n = 1,600), Malta (n = 543 )
Akerlof et al. 2015	Maryland	United States	English	General public (n = 2,126)
Alfaro & Cortes, 2020	Limarí Province, Coquimbo	Chile	Spanish	General public (n = 22)
Amelung et al., 2019	Communauté du Pays d’Aix, Mannheim, Bergen, and Umeå	France, Germany, Norway and Sweden	English	France (n = 70), Germany (n = 107), Norway (n = 58), Sweden (n = 74)
Armah et al. (2015)	Dar-es-Salaam, Pwani, and Tanga coastal regions	Tanzania	English	General public (n = 1,253)
Asekun-Olarinmoye et al. (2014)		Nigeria	English	General public (n = 1,019)
Bai et al. 2013	Gongdelin, Gamagongsang, Zhaxi, and Bakuo	Tibet, China	English	Gongdelin, Gamagongsang, Zhaxi, and Bakuo residents (n = 619)
Bambrick et al., 2015	Shashemene city	Ethiopia	English	General public (survey: n = 400 households, n = 1660 individuals; focus groups: n = 36)
Bernauer & McGrath, 2016		United States	English	General public (n = 1,675)
Boamah et al., 2015	Dar-es-Salaam, Pwani, and Tanga coastal regions	Tanzania	English	General public (n = 1,253)
Bryson et al., 2021	Kanugu District	Uganda	English	Pregnant women (n = 36)
Casson et al., 2023		Canada	English	General public (n = 3,014)
Chadwick, 2015		United States	English	University students (n = 245)
Chapman et al., 2016		United States, United Kingdom, and Germany	English	General public (U.S., n = 1,001; U.K., n = 1007; Germany, n = 1,006)
Climate Outreach, 2020		United Kingdom	English	General public (n = 1004)
Cutler et al., 2018		United States	English	General public (n = 2526)
Dasandi et al., 2021		China, Germany, India, United Kingdom, and United States	English	China (n = 1502), Germany (n = 1,501) India (n = 1,506), UK (n = 1,500) and USA (n = 1,503)
de Moura Brito Júnior	Pernambuco	Brazil	English	General public (n = 49)
DeBono et al., 2012		Malta	English	General public (n = 453)
Drewry et al. 2022		Antigua and Barbuda, Barbados, Dominica, Grenada, Guyana, Jamaica, St. Kitts and Nevis, St. Lucia, St. Vincent and the Grenadines, and Trinidad and Tobago	English	General public (Antigua and Barbuda, n = 90; Barbados, n = 367; Dominica, n = 122; Grenada, n = 227; Guyana, n = 228; Jamaica, n = 624; St. Kitts and Nevis, n = 42; St. Lucia, n = 282; St. Vincent and the Grenadines, n = 202; Trinidad and Tobago, = 415)
Environics Research Group, 2008		Canada	English	General public (n = 1,600)
Feldman & Hart, 2016		United States	English	General public (n = 425)
Felman & Hart 2018		United States	English	General public (n =1,000)
Fitchett & Swatton 2020		South Africa	English	General public (n = 32)
Gao et al., 2020		Hong Kong	English	General public (n = 1,002)
Götschke et al., 2017		Switzerland and Germany	English	Patients (n = 172) and tourists (n = 832)
Han et al., 2021		China	English	Construction workers (n = 326)
Haque et al., 2012	Rajshahi district and Khulna district	Bangladesh	English	General public (n = 450)
Harrison & Graham 2022		United Kingdom	English	General public (n = 4,050)
Hart & Feldman, 2018		United States	English	General public (n = 1,000)
Hart & Feldman, 2021		United States	English	General public (n = 1,000)
Hart & Nisbet 2012	New York	United States	English	Nonstudent adults (n = 240)
Hathaway & Maibach, 2018		Australia, Canada, United Kingdom, United States, and New Zealand	English	Past studies (n = 12)
Herrmann et al., 2020	Mannheim	Germany	English	General public (n = 18)
Hossain et al., 2021	Gaibandha	Bangladesh	English	General public (n = 336)
Hussey & Arku 2019	Savelugu-Nanton and Ada East Districts	Ghana	English	General public (n = 927) and health experts (n = 99)
Kabir et al., 2016	Bagerhat, Borguna, Coxbazar, Faridpur, Khulna, Sathkhira and Shirajganj	Bangladesh	English	Public from vulnerable communities (n = 6,720)
Kim et al., 2020		United States	English	General public (n = 1,853)
Konstantinou et al., 2022		Cyprus	English	General public (n = 387)
Koo et al., 2021	Hongseong County	South Korea	Korean	General public (n = 179 ), Public officials (n = 75), Experts (n = 30)
Kotcher et al., 2018		United States	English	General public (n = 2,254)
Kotcher et al., 2019a		United States	English	General public (n = 1,114)
Kotcher et al., 2021		United States	English	General public (n = 7,596)
Kotcher et al., 2019b		United States	English	General public (n = 1644)
Kotcher et al., 2020		United States	English	General public (n = 1,275)
Kreslake et al., 2016	California, Pennsylvania, Texas, Georgia, Ohio, and Michigan	United States	English	Vulnerable populations (California, n = 38; Pennsylvania, n = 35; Texas, n = 20; Georgia, n = 12; Ohio or Michigan, n = 10)
Leiserowitz et al., 2022		India	English	General public (n = 4, 619)
Levine & Kline, 2017	Washington DC	United States	English	General public (n = 645)
Leviston et al. 2014		Australia	English	General public= 2554
Li et al., 2019	Southeastern Chongqing	China	English	General public (n = 624)
Limaye & Toff 2023		United States	English	American public (n = 2, 859)
Madrigano et al., 2018	New York City	United States	English	General public (n = 801)
Mahata & Shekhar, 2023	Kolkata	India	English	General public (n = 56)
Maibach et al. 2010		United States	English	General public (n = 70)
Maibach et al. 2015		United States	English	General public (n = 1275)
Martin-Kerry et al., 2023		England	English	General public (n = 41)
Mayala et al. 2015		Tanzania	English	Individuals (n = 399)
Mbaye, 2015	Ziguinchor	Senegal, West Africa	French	General public (n =130)
McCright et al. 2016		United States	English	General public (n = 1,591)
Metag et al. 2016	Hamburg, Zurich, and Vienna	Germany, Switzerland, and Austria	English	General public; Hamburg (n = 25), Zurich (n = 25), and Vienna (n = 25)
Mishra et al., 2015	Tanahu District	Nepal	English	General public (n = 258)
Motta et al., 2023		United States	English	General public (n = 2, 200)
Myers et al., 2012		United States	English	General public (n = 1,127)
Nabi et al., 2018	California	United States	English	Univrsity students (n = 347)
Nash et al., 2019	Kumroj and Bharatpur	Nepal	English	Kumroj adults (n = 15) and Bharatpur adults (n = 15)
O'Neil & Nicholson-Cole, 2009	Norwich	United Kingdom	English	General public (n = 30)
O'Neil et al., 2013		Australia, the United Kingdom and the United States	English	General public (U.S., n = 30; U.K., n = 26; Australia, n = 25)
O'Neil et al., 2022		France, Germany, the Netherlands and the United Kingdom	English	News articles (n = 245)
Ock et al., 2018		South Korea	English	Physicians (n =6), nurses (n=4), emergency medical technicians (n =3), and general public (n=7)
Ojala, 2012		Sweden	English	General public; teenagers (n = 723) and young adults (n = 381)
Petrescu-Mag et al,. 2023		Romania	English	General public (n = 20 Millennials and 21 Gen Z)
Petrovic et al., 2015		United States	English	General public (n = 1593)
Pitpitunge, 2013	Central Luzon	Philippines	Japanese	High school students (n = 122)
Rahman et al., 2014		Malaysia	English	University students (n = 200)
Rahman et al., 2021		Laos and Thailand	English	General public and government officials (n = 360 households in Laos, 359 households in Thailand, and 20 government officials)
Rodríguez et al., 2021	Norte de Santander Department	Colombia	Portuguese	Farmers (n = 144)
Roser-Renouf et al., 2021		United States	English	General public (n = 2304)
Speiser & Hill, 2021		United States	English	General public (n = 1029)
Spence & Pidgeon, 2010		United Kingdom	English	Psychology students (n = 161)
Stenhouse & Heinrich, 2019		United States	English	General public (n = 1,652)
Stokes & Warshaw, 2017		United States	English	American public (n = 2,500)
Stoutenborough et al., 2017		United States	English	General public (n = 1,525)
Sulistyawati et al., 2018	Yogyakarta city	Indonesia	English	High school students (n = 508)
Toan et al., 2014	Hanoi	Vietnam	English	General public (n =1,444)
Torres-Slimming et al., 2021	Cusco, Loreto and Piura	Peru	Spanish	Adolescents (n = 12), Key stakeholders (n = 22)
Tripathi et al., 2021	Madhya Pradesh and Jammu and Kashmir	India	English	Households (n = 983)
van Baal et al., 2023		Germany	English	German residents (n = 697)
van Wijk et al., 2020		Multinational with majority from Myanmar, the Netherlands, Spain, United Kingdom and the United States	English	General public (n = 458)
Walker et al., 2018		United Kingdom	English	Students (n = 240)
Wang et al., 2022		China	English	Primary school children (n = 8,322)
